# Supplementary material for: Lots of Digital Files? How Digital Hoarding Is Related to the Academic Performance of University Students
Source: Int J Environ Res Public Health. 2025 Jul 29;22(8):1186. doi: 10.3390/ijerph22081186 (PMC12386574; doi:10.3390/ijerph22081186)
Supplement: Supplementary file 1 [file ijerph-22-01186-s001.zip]

Archive with 1 entries (1 files):
- ijerph-3761128-supplementary.pdf
